# Supplementary material for: Uric acid induced hepatocytes lipid accumulation through regulation of miR-149-5p/FGF21 axis
Source: BMC Gastroenterol. 2020 Feb 18;20:39. doi: 10.1186/s12876-020-01189-z (PMC7027271; doi:10.1186/s12876-020-01189-z)
Supplement: Supplementary file 5 — Additional file 5: Table S1. Primer sequences of genes analyzed by Real-time PCR. [file 12876_2020_1189_MOESM5_ESM.xlsx]

## Sheet: Sheet1
Table S1. Primer sequences of genes analyzd by Real-time PCR.
Genes	Primer sequences
Hsa-miR-149-5p	TCTGGCTCCGTGTCTTCACT
Mmu-miR-149-5p	TCTGGCTCCGTGTCTTCACTCCC
U6	Forward Primer: 5’–TGGAACGCTTCACGAATTTGCG–3’
	Reverse Primer: 5’–GGAACGATACAGAGAAGATTAGC–3’
FGF21 (human)	Forward Primer: 5’–GCCTTGAAGCCGGGAGTTATT–3’
	Reverse Primer: 5’–GTGGAGVCGATCCATACAGGG–3’
FGF21 (mouse)	Forward Primer: 5’–CTGCTGGGGGTCTACCAAG–3’
	Reverse Primer: 5’–CTGCGCCTACCACTGTTCC–3’
Actin (mouse)	Forward Primer: 5’–GGCTGTATTCCCCTCCATCG–3’
	Reverse Primer: 5’–CCAGTTGGTAACAATGCCATGT–3’
GAPDH (human)	Forward Primer: 5’–GGAGCGAGATCCCTCCAAAAT–3’
	Reverse Primer: 5’–GGCTGTTGTCATACTTCTCATGG–3’
