# Supplementary material for: Uric acid induced hepatocytes lipid accumulation through regulation of miR-149-5p/FGF21 axis
Source: BMC Gastroenterol. 2020 Feb 18;20:39. doi: 10.1186/s12876-020-01189-z (PMC7027271; doi:10.1186/s12876-020-01189-z)
Supplement: Supplementary file 6 — Additional file 6: Table S2. Differential expressed miRNAs identified by microarray analysis of liver samples from SCD, HFD and HFD + A fed mice. [file 12876_2020_1189_MOESM6_ESM.xlsx]

## Sheet: Sheet1
Table S2. Differential expressed miRNAs identified by microarray analysis of liver samples from SCD, HFD and HFD+A fed mice.
miRNA	Regulation	Folds	P-value	Regulation	Folds	P-value
	([HFD] vs [SCD])	([HFD] vs [SCD])	([HFD] vs [SCD])	([HFD+A] vs [HFD])	([HFD+A] vs [HFD])	([HFD+A] vs [HFD])
mmu-miR-149-5p	up	5.31	0.001	down	2.3	0.002
mmu-miR-505-5p	up	2.25	< 0.001	down	1.75	< 0.001
mmu-miR-484	up	2.06	0.004	down	1.51	0.035
mmu-miR-1195	up	1.87	0.047	down	1.78	< 0.001
mmu-miR-409-3p	down	9.2	0.004	up	4.41	0.009
mmu-miR-382-5p	down	5.95	0.003	up	3.86	0.011
mmu-miR-134-5p	down	5.26	0.001	up	2.73	0.01
mmu-miR-376b-3p	down	4.4	0.01	up	2.01	0.007
mmu-miR-127-3p	down	4.2	0.006	up	2.51	0.026
mmu-miR-329-3p	down	2.74	0.021	up	1.89	0.002
mmu-miR-511-3p	down	2.47	0.042	up	2.13	0.036
mmu-miR-1843b-5p	down	1.88	0.023	up	1.8	0.017
